# Supplementary material for: Development and Mechanical Characterization of Environmentally Friendly PLA/Crop Waste Green Composites
Source: Materials (Basel). 2025 Jul 31;18(15):3608. doi: 10.3390/ma18153608 (PMC12348436; doi:10.3390/ma18153608)
Supplement: Supplementary file 1 [file materials-18-03608-s001.zip]

Archive with 1 entries (1 files):
- materials-3732911-supplementary.pdf
